# Supplementary material for: Sub-Cellular Dynamic Analysis of BGC823 Cells after Treatment with the Multi-Component Drug CKI Using Raman Spectroscopy
Source: Int J Mol Sci. 2023 Aug 13;24(16):12750. doi: 10.3390/ijms241612750 (PMC10454546; doi:10.3390/ijms241612750)
Supplement: Supplementary file 1 [file ijms-24-12750-s001.zip]

Archive with 1 entries (1 files):
- ijms-2498617-supplementary.pdf
